# Supplementary material for: Social and economic impacts of congenital Zika syndrome in Brazil: Study protocol and rationale for a mixed-methods study
Source: Wellcome Open Res. 2019 Sep 11;3:127. Originally published 2018 Oct 1. [Version 2] doi: 10.12688/wellcomeopenres.14838.2 (PMC6807146; doi:10.12688/wellcomeopenres.14838.2)
Supplement: Supplementary file 1 [file wellcomeopenres-3-16851-s0000.tgz]

Archive with 1 entries (1 files):
- 4496eaf8-75eb-4387-adbc-2c1a60a59a1e_Supplementary_File_1.docx
